# Supplementary material for: Spiradiclis longanensis, a new species of Rubiaceae from China
Source: PhytoKeys. 2015 Aug 5;(55):113–7. doi: 10.3897/phytokeys.55.4975 (PMC4547028; doi:10.3897/phytokeys.55.4975)
Supplement: XML Treatment for Spiradiclis longanensis [file phytokeys.55.4975-treatment1.xml]

<!DOCTYPE tp:taxon-treatment
  PUBLIC "-//TaxonX//DTD Taxonomic Treatment Publishing DTD v0 20100105//EN" "tax-treatment-NSO.dtd">
<tp:taxon-treatment xmlns:tp="http://www.plazi.org/taxpub"><tp:treatment-meta><kwd-group><label>Taxon classification</label><kwd><named-content content-type="kingdom">Plantae</named-content></kwd><kwd><named-content content-type="order">Gentianales</named-content></kwd><kwd><named-content content-type="family">Rubiaceae</named-content></kwd></kwd-group><mixed-citation publication-type="journal"><person-group><name><surname>Wen</surname><given-names>Haizhen</given-names></name><name><surname>Wang</surname><given-names>Ruijiang</given-names></name><name><surname>Deng</surname><given-names>Shujun</given-names></name></person-group><article-title><italic><tp:taxon-name><tp:taxon-name-part taxon-name-part-type="genus">Spiradiclis</tp:taxon-name-part> <tp:taxon-name-part taxon-name-part-type="species">longanensis</tp:taxon-name-part></tp:taxon-name></italic>, a new species of <tp:taxon-name><tp:taxon-name-part taxon-name-part-type="family">Rubiaceae</tp:taxon-name-part></tp:taxon-name> from China</article-title><source>PhytoKeys</source><day>5</day><month>8</month><year>2015</year><volume>2015</volume><issue>55</issue><fpage>113</fpage><lpage>117</lpage><pub-id pub-id-type="doi">10.3897/phytokeys.55.4975</pub-id></mixed-citation></tp:treatment-meta><tp:nomenclature><tp:taxon-name>
                        <tp:taxon-name-part taxon-name-part-type="genus">Spiradiclis</tp:taxon-name-part>
                        <tp:taxon-name-part taxon-name-part-type="species">longanensis</tp:taxon-name-part>
                        <object-id xmlns:xlink="http://www.w3.org/1999/xlink" content-type="ipni" xlink:type="simple">urn:lsid:ipni.org:names:77148932-1</object-id>
                    </tp:taxon-name><tp:taxon-authority>R. J. Wang</tp:taxon-authority><tp:taxon-status xmlns:xlink="http://www.w3.org/1999/xlink" xlink:type="simple">sp. nov.</tp:taxon-status><xref ref-type="fig" rid="F1">Fig. 1</xref></tp:nomenclature><tp:treatment-sec sec-type="Diagnosis"><title>Diagnosis.</title><p><italic><tp:taxon-name><tp:taxon-name-part taxon-name-part-type="genus">Spiradiclis</tp:taxon-name-part> <tp:taxon-name-part taxon-name-part-type="species">longanensis</tp:taxon-name-part></tp:taxon-name></italic> is similar to <italic><tp:taxon-name><tp:taxon-name-part taxon-name-part-type="genus">Spiradiclis</tp:taxon-name-part> <tp:taxon-name-part taxon-name-part-type="species">danxiashanensis</tp:taxon-name-part></tp:taxon-name></italic>, from which it differs by its dense hairs in stems, leaves and inflorescences, (5–)7–10 secondary veins each side, a terminal or upper axillary cymose with 5–20 small flowers, linear calyx lobes, and tubular corolla.</p></tp:treatment-sec><tp:treatment-sec sec-type="Type"><title>Type.</title><p><bold>CHINA.</bold> Guangxi Zhuangzu Autonomous Region, Nanning City, Longan County, Pingshan Town, Tuanjie Village, <named-content xmlns:xlink="http://www.w3.org/1999/xlink" content-type="dwc:verbatimCoordinates" xlink:type="simple">22°57’’N, 107°34’E</named-content>, 219 m, 4 Jun 2014, long-styled flowers, <italic>R. J. Wang 2682</italic> (holotype: IBSC; isotypes: IBSC[6]).</p></tp:treatment-sec><tp:treatment-sec sec-type="Description"><title>Description.</title><p>Perennial herbs, prostrate when young and decumbent while growing, rooting at nodes adhering to ground; stems terete, densely pubescent. Stipules linear, 3.8–6.5 mm long. Petioles 0.5–2 cm long, sparsely pubescent; leaf blades oval, ovate to broadly ovate, 1.1–5 (–6.2) × 0.5–3 cm, base cuneate to rounded, apex acute, papery, hairy both sides; secondary veins (5–)7–10 on each side, conspicuous, depressed adaxially and projected abaxially; leaf epidermal cells irregularly polygonal both sides, with sinuous anticlinal walls; stomata paracytic. Inflorescences terminal or upper axillary, cymose, (5–) 10–20-flowered, usually condensed into capitate-like; peduncles pubescent, <!--PageBreak--><!--PageBreak-->5–12 mm long, to 3 cm while fruiting; bracts linear, 6–10 mm long. Flowers distylous, 5-merous; pedicels sparsely pubescent, 1–3 mm long, usually condensed. Hypanthium obconical, 1–2 mm long, sparsely pubescent; lobes 5, linear, 2.5–4 mm long, pubescent. Corollas tubular, white, sparsely hairy abaxially, tubes 2–3 mm long, ca. 1 mm wide; lobes subovate, ca. 1.5 × 1 mm; stamens 5; anthers oblong-linear, ca. 1 mm long; stigmas bilobed; ovary 2-celled, ovules on the axile placentas. Long-styled flowers: a ring of pubescence in throat; stamens below the pubescent ring and included, filaments adnate to the base of corolla tube, ca. 1 mm long; styles exserted, ca. 3 mm long, stigma lobes capitate. Short-styled flowers: corolla tubes densely pubescent inside; stamens extend to the corolla throat but included, filaments adnate to the upper portion corolla tube, ca. 1 mm long; styles included, ca. 1 mm long, stigma lobes ovate. Fruits capsular, ovoid to subglobose, 3–4 mm, hairy, dehiscing loculicidally and then septicidally; valves 4, crustaceous, ca. 3.5 mm long; calyx lobes persistent, 1.8–2 mm long. Seeds ca. 30 per capsule, ca. 0.5 mm long, rectangular pyramid, brown, testa papillate.</p><fig id="F1" position="float" orientation="portrait"><label>Figure 1.</label><caption><p>Morphological characters of <italic><tp:taxon-name><tp:taxon-name-part taxon-name-part-type="genus">Spiradiclis</tp:taxon-name-part> <tp:taxon-name-part taxon-name-part-type="species">longanensis</tp:taxon-name-part></tp:taxon-name></italic>. <bold>A</bold> Habit <bold>B</bold> Flowering branch, showing the position of inflorescence <bold>C</bold> Vegetative branch, showing the linear stipules, hairy leaves and venation pattern <bold>D</bold> Hairy stems, petioles, and stipules <bold>E</bold> Hairy young infructescence, showing the linear bracts and calyx lobes <bold>F, G</bold> Longitudinally dissected long- and short-styled flower, respectively, showing the positions of anthers and styles <bold>H</bold> infructescence, showing the dehiscent mature capsules <bold>I</bold> Capsule valves in adaxial (up) and abaxial sides (low), showing the dehiscence pattern <bold>J</bold> Seeds in adaxial (up) and abaxial sides (low) under stereoscope, showing the hilum and papillate surface <bold>K, L, M</bold> Morphology of adaxial, abaxial leaf epidermis, and stomatal apparatus under SEM, respectively (from <italic>R.J. Wang &amp; Q. Liao 2592</italic>). Photos by Ruijiang Wang.</p></caption><graphic xmlns:xlink="http://www.w3.org/1999/xlink" xlink:href="phytokeys-055-113-g001.jpg" position="float" orientation="portrait" xlink:type="simple" id="oo_48921.jpg"/></fig></tp:treatment-sec><tp:treatment-sec sec-type="Distribution"><title>Distribution.</title><p>Known only from the type locality. The plants grow in the entrances of limestone caves or moist cliffs of hill sides.</p></tp:treatment-sec><tp:treatment-sec sec-type="Ecology"><title>Ecology.</title><p>Flowering in May–June and fruiting in June–August.</p></tp:treatment-sec><tp:treatment-sec sec-type="Conservation status"><title>Conservation status.</title><p>The number of <italic><tp:taxon-name><tp:taxon-name-part taxon-name-part-type="genus">Spiradiclis</tp:taxon-name-part> <tp:taxon-name-part taxon-name-part-type="species">longanensis</tp:taxon-name-part></tp:taxon-name></italic> was less than 500 individuals within an area of less than 5 km<sup>2</sup>; however we know that the present field investigation is in a very low density and the evaluation we made here was based on all the available information up to now. We therefore assign a preliminary IUCN threat status of Vulnerable (VU, B2ab(ii, iii, iv); D) to <italic><tp:taxon-name><tp:taxon-name-part taxon-name-part-type="genus">Spiradiclis</tp:taxon-name-part> <tp:taxon-name-part taxon-name-part-type="species">longanensis</tp:taxon-name-part></tp:taxon-name></italic> (<xref ref-type="bibr" rid="B5">IUCN 2001</xref>). The populations are probably prone to the effects of human activities or stochastic events in future, because the plants grow nearby the main traffic road or rice field.</p></tp:treatment-sec><tp:treatment-sec sec-type="Additional specimens examined"><title>Additional specimens examined</title><p><bold>(paratypes). CHINA. Guangxi Zhuangzu Autonomous Region</bold>. Longan County, Pingshan Town, Tuanjie village, 5 Apr 2013, <italic>R. J. Wang &amp; S. J. Deng 2324</italic> (IBSC); 6 Oct 2013, <italic>R. J. Wang &amp; Q. Liao 2592</italic> (IBSC), <italic>2595</italic> (IBSC); 18 Feb 2014, <italic>R. J. Wang, S. J. Deng &amp; Q. Liao 2623</italic> (IBSC); 4 Jun 2014, short-styled flowers, <italic>Ruijiang Wang 2683</italic> (IBSC), long-styled flowers, <italic>Ruijiang Wang 2684</italic> (IBSC).</p></tp:treatment-sec><tp:treatment-sec sec-type="Discussion"><title>Discussion.</title><p>Similar to <italic><tp:taxon-name><tp:taxon-name-part taxon-name-part-type="genus">Spiradiclis</tp:taxon-name-part> <tp:taxon-name-part taxon-name-part-type="species">longanensis</tp:taxon-name-part></tp:taxon-name></italic> in this genus, <italic><tp:taxon-name><tp:taxon-name-part taxon-name-part-type="genus">Spiradiclis</tp:taxon-name-part> <tp:taxon-name-part taxon-name-part-type="species">danxiashanensis</tp:taxon-name-part></tp:taxon-name></italic>, <italic><tp:taxon-name><tp:taxon-name-part taxon-name-part-type="genus">Spiradiclis</tp:taxon-name-part> <tp:taxon-name-part taxon-name-part-type="species">guangdongensis</tp:taxon-name-part></tp:taxon-name></italic>, <italic><tp:taxon-name><tp:taxon-name-part taxon-name-part-type="genus">Spiradiclis</tp:taxon-name-part> <tp:taxon-name-part taxon-name-part-type="species">hainanensis</tp:taxon-name-part></tp:taxon-name></italic> and <italic><tp:taxon-name><tp:taxon-name-part taxon-name-part-type="genus">Spiradiclis</tp:taxon-name-part> <tp:taxon-name-part taxon-name-part-type="species">umbelliformis</tp:taxon-name-part></tp:taxon-name></italic> are all in prostrate or decumbent habit, but their leaf laminas, inflorescences, calyx lobes, and flowers are different from <italic><tp:taxon-name><tp:taxon-name-part taxon-name-part-type="genus">Spiradiclis</tp:taxon-name-part> <tp:taxon-name-part taxon-name-part-type="species">longanensis</tp:taxon-name-part></tp:taxon-name></italic> and can easily be distinguished. The latter four species usually have rounded, orbicular, or ovate leaf laminas in 1–2.5 mm long and with 3–5 unobvious secondary veins each side, and their inflorescences often include 1–3 salverform and never condensed flowers, with ovate to lanceolate calyx lobes.</p></tp:treatment-sec><ref-list><ref id="B5"><mixed-citation xmlns:xlink="http://www.w3.org/1999/xlink" xlink:type="simple"><institution xlink:type="simple">IUCN</institution> (<year>2001</year>) <source>IUCN Red List Categories and Criteria: Version 3.1</source>. <publisher-name>IUCN Species Survival Commission. IUCN</publisher-name>, <publisher-loc>Gland, Switzerland</publisher-loc> and <publisher-loc>Cambridge, UK</publisher-loc>. </mixed-citation></ref></ref-list></tp:taxon-treatment>
